# Supplementary material for: Reliability of environmental DNA surveys to detect pond occupancy by newts at a national scale
Source: Sci Rep. 2022 Jan 25;12:1295. doi: 10.1038/s41598-022-05442-1 (PMC8789902; doi:10.1038/s41598-022-05442-1)
Supplement: Supplementary file 2 — Supplementary Information 2. [file 41598_2022_5442_MOESM2_ESM.xlsx]

## Sheet: Table S1
	2.5 Credible Interval	Posterior Mean	97.5 Credible Interval	PIP
(Intercept)	0.0558688	0.171327	0.367237	1
Year - 2018	-0.415794	0.158272	0.731741	0.989667
Year - 2019	-0.758045	-0.210191	0.352609	0.989667
Drying - Never	0.195022	0.535828	0.884698	0.887333
Drying- Rarely	0.233049	0.592591	0.957745	0.887333
Drying - Sometimes	0.0463312	0.403915	0.77003	0.887333
Water quality - Good	0.336823	0.81355	1.30517	1
Water quality - Moderate	0.128553	0.581191	1.05469	1
Water quality - Poor	-0.434286	0.0397776	0.535363	1
Waterfowl - Major	-0.708088	-0.297965	0.0679877	0.188333
Waterfowl - Minor	-0.225502	-0.0368984	0.148353	0.188333
Fish - Major	-2.05386	-1.53343	-1.04433	1
Fish - Minor	-1.45948	-1.05252	-0.683077	1
Fish - Possible	-0.294987	-0.0987676	0.0957248	1
Terrestrial - Moderate	-0.302931	-0.108009	0.0627681	0.115667
Terrestrial - None	-1.09754	-0.26283	0.529479	0.115667
Terrestrial - Poor	-0.379443	-0.0848787	0.174893	0.115667
Land cover - Arable	-1.58711	-1.07473	-0.543684	1
Land cover – Broad-leaved woodland	-1.32244	-0.778199	-0.231689	1
Land cover - Bog	-1.93931	-1.16611	-0.394862	1
Land cover – Calcareous Grassland	-1.72317	-0.927905	-0.125067	1
Land cover – Coniferous Woodland	-1.91408	-1.12441	-0.373907	1
Land cover – Fen Marsh Swamp	-1.68681	-0.862085	-0.0528281	1
Land cover - Freshwater	-2.03413	-1.28271	-0.567514	1
Land cover - Heather	-1.92697	-1.09714	-0.273724	1
Land cover – Heather Grassland	-1.60645	-0.792921	-0.031894	1
Land cover – Improved Grassland	-1.14897	-0.633522	-0.114686	1
Land cover – Inland Rock	-1.83754	-0.979489	-0.126992	1
Land cover – Neutral Grassland	-1.82731	-1.08049	-0.352048	1
Land cover – Salt Marsh	-1.81102	-1.01496	-0.262706	1
Land cover - Suburban	-1.5243	-0.924676	-0.33024	1
Land cover – Supralittoral Sediment	-1.70586	-0.88676	-0.0595836	1
Land cover - Urban	-1.61153	-0.837106	-0.0737	1
Bedrock - Chalk	-0.786949	-0.0687809	0.630768	0.981333
Bedrock - Clay, Silt, Sand and Gravel	-0.743338	-0.0111146	0.710895	0.981333
Bedrock - Dolerite and Tholeiitic Basalt	-0.859288	0.0871029	1.03352	0.981333
Bedrock - Dolomitised Limestone and Dolomite	-0.910444	-0.0707249	0.76895	0.981333
Bedrock - Felsic-Rock	-0.859232	0.0545858	0.997032	0.981333
Bedrock - Felsic Tuff	-0.791027	0.144282	1.06963	0.981333
Bedrock - Gravel, Sand, Silt and Clay	-0.564811	0.257209	1.02422	0.981333
Bedrock - Mafic Lava and Mafic Tuff	-0.805723	0.133148	1.08338	0.981333
Bedrock - Lava and Tuff	-0.800265	0.158809	1.1014	0.981333
Bedrock - Limestone, Argillaceous Rocks and Subordinate Sandstone, Interbedded	-0.762502	0.129778	0.996288	0.981333
Bedrock - Limestone, Mudstone and Calcareous Mudstone	-0.857768	0.0743197	0.999232	0.981333
Bedrock - Limestone and Calcareous Sandstone	-0.791767	0.149639	1.09572	0.981333
Bedrock - Limestone	-0.912784	0.062871	0.998447	0.981333
Bedrock - Limestone and Mudstone, Interbedded	-0.733617	0.196743	1.08301	0.981333
Bedrock - Limestone with Subordinate Sandstone and Argillaceous Rocks	-0.286915	0.498157	1.26585	0.981333
Bedrock - Limestone, Sandstone, Siltstone and Mudstone	-0.921742	-0.160685	0.610522	0.981333
Bedrock - Mudstone, Sandstone and Conglomerate	-0.666257	0.23089	1.10649	0.981333
Bedrock - Mudstone, Sandstone and Limestone	-0.804091	-0.0216512	0.746108	0.981333
Bedrock - Mudstone, Siltstone and Sandstone	-0.327971	0.366746	1.02267	0.981333
Bedrock - Mafic Igneous-Rock	-0.878692	0.0709371	1.03318	0.981333
Bedrock - Mafic Lava	-0.861274	0.0442273	0.985406	0.981333
Bedrock - Mafic Tuff	-0.860468	0.0922953	1.02533	0.981333
Bedrock - Mudstone, Siltstone, Sandstone, Coal, Ironstone and Ferricrete	-0.743948	0.0432453	0.800166	0.981333
Bedrock - Mudstone, Siltstone, Limestone and Sandstone	-0.62884	0.104915	0.797643	0.981333
Bedrock - Sandstone with Subordinate Argillaceous Rocks and Limestone	-0.809408	0.100112	1.03934	0.981333
Bedrock - Sandstone and Conglomerate, Interbedded	-0.511564	0.221675	0.94163	0.981333
Bedrock - Sandstone and Siltstone, Interbedded	-0.549009	0.242784	1.07289	0.981333
Bedrock - Sandstone, Siltstone and Mudstone	-0.85973	-0.0117413	0.842498	0.981333
Bedrock - Siltstone and Sandstone with Subordinate Mudstone	-0.818331	0.107184	0.988935	0.981333
Bedrock - Sandstone, Limestone and Argillaceous Rocks	-0.378685	0.354167	1.10651	0.981333
Bedrock - Sand, Silt and Clay	-1.36856	-0.519682	0.314731	0.981333
Bedrock - Sandstone and Mudstone	-0.963504	-0.0989619	0.740171	0.981333
Easting	-0.146524	0.00804596	0.164546	0.129333
Northing	-0.536305	-0.372829	-0.228889	1
Area	-0.146488	-0.02354	0.0749995	0.111333
Shade	-0.325325	-0.224123	-0.127457	1
Pond Density	0.0204794	0.105567	0.196105	0.595333
Macrophyte Coverage	0.187417	0.274947	0.367775	1
Ground Frost	0.0713286	0.186417	0.313249	0.934667
Humidity	-0.0313709	0.0773616	0.180633	0.219667
Rainfall	-1.08442	-0.777162	-0.536183	1
Surface Wind	0.0142305	0.144515	0.292939	0.510333
Easting and Northing Interaction	-0.116404	0.024347	0.172089	0.141

## Sheet: Table S2
Year	Year (2019-2018)
2019-2018 - Posterior Mean	-0.364656
2019-2018 - Posterior Median	-0.363163
2019-2018 - 97.5 2.5 Credible Intervle	-0.144857
2019-2018 - 2.5 Credible Intervle	-0.578677

## Sheet: Table S3
BedRock	RCSCLSSG	RCSDBAT	RCSDLDO	RCSFELSR	RCSFTUFF	RCSGSSC	RCSLATM	RCSLATU	RCSLMAS	RCSLMCM	RCSLMCS	RCSLMST	RCSLSMD	RCSLSSA	RCSLSSM	RCSMDSC	RCSMDSL	RCSMDSS	RCSMFIR	RCSMFLAVA	RCSMFTUF	RCSMSCI	RCSMSLS	RCSSARL	RCSSCON	RCSSDSL	RCSSDSM	RCSSISDM	RCSSLAR	RCSSSCL	RCSSTMD
RCSCHLK - Posterior Mean	0.0431294	-0.0532547	0.101627	-0.0213446	-0.109367	-0.220186	-0.0984404	-0.123622	-0.0951331	-0.0407101	-0.114623	-0.0294751	-0.160848	-0.456635	0.189908	-0.194358	0.0534693	-0.327677	-0.0373906	-0.0111794	-0.0583502	-0.0102157	-0.0707343	-0.0660208	-0.185315	-0.20603	0.0437444	-0.0729612	-0.315334	0.542203	0.129337
RCSCHLK - Posterior Median	0.0354599	-0.0474308	0.0717629	0.00395947	-0.104668	-0.213092	-0.0965017	-0.111705	-0.0866725	-0.0266172	-0.104353	-0.0244581	-0.161296	-0.461895	0.180911	-0.188404	0.0335837	-0.326246	-0.0217749	-0.00240365	-0.052605	-0.0024175	-0.0642254	-0.0442813	-0.186312	-0.199946	0.0363014	-0.0615932	-0.303551	0.551339	0.107749
RCSCHLK - 2.5 Credible Intervle	-0.677066	-0.998472	-0.734773	-0.959606	-1.03373	-0.982533	-1.04462	-1.06859	-0.960007	-0.964681	-1.05867	-0.955822	-1.04697	-1.23188	-0.576885	-1.07005	-0.711	-0.988283	-0.999693	-0.938383	-0.991434	-0.765015	-0.761309	-1.00219	-0.901768	-1.03979	-0.803982	-0.95624	-1.06862	-0.281571	-0.702209
RCSCHLK -97.5 Credeble Interval	0.772633	0.875189	0.93881	0.883543	0.817413	0.592371	0.837071	0.825134	0.792224	0.887585	0.813853	0.940623	0.761235	0.317493	0.953909	0.697694	0.830802	0.358487	0.902108	0.884278	0.888866	0.773444	0.658352	0.834565	0.542118	0.580177	0.888894	0.849675	0.408807	1.39577	0.995039
	RCSCLSSG- Posterior Mean	-0.383467	-0.228585	-0.351557	-0.439579	-0.550398	-0.428652	-0.453834	-0.425345	-0.370922	-0.444835	-0.359687	-0.49106	-0.786847	-0.140304	-0.52457	-0.276743	-0.657889	-0.367603	-0.341391	-0.388562	-0.340428	-0.400946	-0.396233	-0.515527	-0.536242	-0.286468	-0.403173	-0.645546	0.211992	-0.200875
	RCSCLSSG - Posterior Median	-0.377643	-0.258449	-0.326253	-0.43488	-0.543304	-0.426714	-0.441917	-0.416884	-0.356829	-0.434565	-0.35467	-0.491508	-0.792107	-0.149301	-0.518616	-0.296628	-0.656458	-0.351987	-0.332616	-0.382817	-0.332629	-0.394437	-0.374493	-0.516524	-0.530158	-0.293911	-0.391805	-0.633763	0.221127	-0.222463
	RCSCLSSG - 2.5 Credible Intervle	-1.32868	-1.06499	-1.28982	-1.36394	-1.31274	-1.37483	-1.3988	-1.29022	-1.29489	-1.38889	-1.28603	-1.37718	-1.56209	-0.907097	-1.40026	-1.04121	-1.3185	-1.32991	-1.26859	-1.32165	-1.09523	-1.09152	-1.3324	-1.23198	-1.37	-1.13419	-1.28645	-1.39883	-0.611783	-1.03242
	RCSCLSSG -97.5 Credeble Interval	0.544977	0.608598	0.553331	0.487201	0.262159	0.506859	0.494922	0.462013	0.557373	0.483641	0.610411	0.431023	-0.0127192	0.623697	0.367482	0.50059	0.0282746	0.571896	0.554066	0.558654	0.443232	0.32814	0.504353	0.211906	0.249965	0.558682	0.519463	0.0785953	1.06555	0.664827
		RCSDBAT- Posterior Mean	0.379475	0.256503	0.168481	0.057662	0.179407	0.154225	0.182715	0.237138	0.163224	0.248373	0.116999	-0.178788	0.467756	0.08349	0.331317	-0.0498296	0.240457	0.266668	0.219497	0.267632	0.207113	0.211827	0.0925328	0.0718182	0.321592	0.204886	-0.0374859	0.820051	0.407185
		RCSDBAT- Posterior Median	0.349388	0.281628	0.172693	0.0647379	0.181295	0.16609	0.190912	0.251143	0.17302	0.2521	0.116531	-0.18415	0.458585	0.0894642	0.311338	-0.0484137	0.256085	0.275969	0.22519	0.27509	0.213596	0.233447	0.0916266	0.0778687	0.313826	0.21616	-0.0253255	0.829077	0.385469
		RCSDBAT - 2.5 Credible Intervle	-0.456954	-0.681784	-0.75594	-0.704897	-0.766939	-0.790741	-0.682257	-0.686888	-0.780887	-0.678226	-0.769194	-0.954037	-0.29905	-0.792289	-0.433221	-0.710475	-0.721864	-0.660904	-0.713616	-0.487223	-0.483566	-0.724462	-0.624113	-0.76195	-0.526193	-0.678394	-0.790884	-0.00374118	-0.424446
		RCSDBAT -97.5 Credeble Interval	1.2167	1.16156	1.09535	0.870336	1.11493	1.10316	1.07013	1.16549	1.09189	1.21858	1.03692	0.595352	1.23176	0.97556	1.10871	0.63636	1.18015	1.16229	1.16677	1.05133	0.936253	1.11247	0.819998	0.858046	1.16679	1.12754	0.686689	1.67363	1.27289
			RCSDLDO- Posterior Mean	0.141965	0.0539431	-0.056876	0.0648694	0.0396875	0.0681767	0.1226	0.0486864	0.133835	0.00246125	-0.293326	0.353218	-0.0310479	0.216779	-0.164368	0.125919	0.15213	0.10496	0.153094	0.0925755	0.097289	-0.0220052	-0.0427198	0.207054	0.0903485	-0.152024	0.705513	0.292647
			RCSDLDO- Posterior Median	0.16709	0.0581547	-0.0498001	0.0667571	0.0515519	0.0763739	0.136605	0.0584821	0.137562	0.00199298	-0.298688	0.344047	-0.0250738	0.1968	-0.162952	0.141547	0.161431	0.110652	0.160552	0.0990579	0.118909	-0.0229114	-0.0366692	0.199288	0.101622	-0.139863	0.714539	0.270931
			RCSDLDO - 2.5 Credible Intervle	-0.796322	-0.870478	-0.819435	-0.881477	-0.905279	-0.796795	-0.801426	-0.895425	-0.792764	-0.883732	-1.06857	-0.413588	-0.906827	-0.547759	-0.825013	-0.836402	-0.775442	-0.828154	-0.601761	-0.598104	-0.838999	-0.738651	-0.876488	-0.640731	-0.792932	-0.905422	-0.118279	-0.538984
			RCSDLDO -97.5 Credeble Interval	1.04702	0.980817	0.755798	1.00039	0.988619	0.955593	1.05095	0.977356	1.10404	0.92238	0.480814	1.11722	0.861022	0.994171	0.521822	1.06562	1.04775	1.05223	0.936788	0.821715	0.997933	0.70546	0.743508	1.05225	1.013	0.572151	1.55909	1.15835
				RCSFELSR- Posterior Mean	0.350476	0.239657	0.361402	0.33622	0.364709	0.419132	0.345219	0.430367	0.298994	0.00320691	0.64975	0.265485	0.513312	0.132165	0.422452	0.448663	0.401492	0.449627	0.389108	0.393822	0.274527	0.253813	0.503587	0.386881	0.144509	1.00205	0.589179
				RCSFELSR- Posterior Median	0.354687	0.246732	0.36329	0.348084	0.372906	0.433137	0.355015	0.434094	0.298526	-0.00215569	0.64058	0.271459	0.493333	0.133581	0.438079	0.457964	0.407185	0.457085	0.39559	0.415441	0.273621	0.259863	0.49582	0.398154	0.156669	1.01107	0.567463
				RCSFELSR - 2.5 Credible Intervle	-0.573946	-0.522903	-0.584945	-0.608746	-0.500263	-0.504893	-0.598892	-0.496231	-0.5872	-0.772042	-0.117056	-0.610294	-0.251226	-0.528481	-0.539869	-0.47891	-0.531621	-0.305229	-0.301571	-0.542467	-0.442119	-0.579956	-0.344199	-0.4964	-0.60889	0.178253	-0.242452
				RCSFELSR -97.5 Credeble Interval	1.27735	1.05233	1.29692	1.28515	1.25213	1.34748	1.27389	1.40057	1.21891	0.777346	1.41375	1.15755	1.2907	0.818355	1.36215	1.34428	1.34876	1.23332	1.11825	1.29447	1.00199	1.04004	1.34878	1.30953	0.868683	1.85562	1.45488
					RCSFTUFF- Posterior Mean	-0.484167	-0.362421	-0.387603	-0.359114	-0.304691	-0.378604	-0.293456	-0.424829	-0.720616	-0.074073	-0.458339	-0.210512	-0.591658	-0.301372	-0.27516	-0.322331	-0.274197	-0.334715	-0.330002	-0.449296	-0.470011	-0.220237	-0.336942	-0.579315	0.278222	-0.134644
					RCSFTUFF- Posterior Median	-0.477091	-0.360534	-0.375739	-0.350917	-0.290686	-0.368809	-0.289729	-0.425298	-0.725979	-0.0832434	-0.452365	-0.23049	-0.590242	-0.285744	-0.265859	-0.316639	-0.266739	-0.328233	-0.308382	-0.450202	-0.46396	-0.228003	-0.325669	-0.567154	0.287249	-0.15636
Key					RCSFTUFF - 2.5 Credible Intervle	-1.24673	-1.30877	-1.33257	-1.22409	-1.22872	-1.32272	-1.22005	-1.31102	-1.49587	-0.840879	-1.33412	-0.97505	-1.2523	-1.26369	-1.20273	-1.25544	-1.02905	-1.02539	-1.26629	-1.16594	-1.30378	-1.06802	-1.22022	-1.33271	-0.54557	-0.966275
RCSCHLK	CHALK				RCSFTUFF -97.5 Credeble Interval	0.328507	0.573099	0.561328	0.528302	0.62366	0.550065	0.67675	0.495089	0.0535229	0.689929	0.433731	0.56688	0.0945317	0.638325	0.620461	0.624939	0.509498	0.394425	0.570642	0.278169	0.316218	0.624958	0.58571	0.14486	1.1318	0.731059
RCSCLSSG	CLAY, SILT, SAND AND GRAVEL					RCSGSSC- Posterior Mean	0.0444382	0.0192563	0.0477455	0.102168	0.0282552	0.113403	-0.0179699	-0.313757	0.332787	-0.0514791	0.196348	-0.184799	0.105488	0.131699	0.0845283	0.132663	0.0721443	0.0768578	-0.0424364	-0.063151	0.186623	0.0699173	-0.172455	0.685082	0.272215
RCSDBAT	DOLERITE AND THOLEIITIC BASALT					RCSGSSC- Posterior Median	0.0463259	0.0311207	0.0559427	0.116173	0.0380509	0.117131	-0.0184382	-0.319119	0.323616	-0.045505	0.176369	-0.183383	0.121115	0.141	0.0902209	0.140121	0.0786267	0.0984774	-0.0433426	-0.0571004	0.178856	0.0811906	-0.160295	0.694108	0.2505
RCSDLDO	DOLOMITISED LIMESTONE AND DOLOMITE					RCSGSSC - 2.5 Credible Intervle	-0.901908	-0.92571	-0.817226	-0.821857	-0.915856	-0.813195	-0.904163	-1.08901	-0.43402	-0.927258	-0.56819	-0.845445	-0.856833	-0.795873	-0.848585	-0.622192	-0.618535	-0.859431	-0.759082	-0.89692	-0.661162	-0.813363	-0.925853	-0.13871	-0.559416
RCSFELSR	FELSIC-ROCK					RCSGSSC -97.5 Credeble Interval	0.979958	0.968188	0.935162	1.03052	0.956924	1.08361	0.901949	0.460382	1.09679	0.840591	0.97374	0.501391	1.04518	1.02732	1.0318	0.916357	0.801284	0.977502	0.685029	0.723077	1.03182	0.99257	0.551719	1.53866	1.13792
RCSFTUFF	FELSIC TUFF						RCSLATM- Posterior Mean	-0.281203	-0.252713	-0.19829	-0.272204	-0.187056	-0.318429	-0.614216	0.0323276	-0.351938	-0.104111	-0.485258	-0.194971	-0.16876	-0.215931	-0.167796	-0.228315	-0.223601	-0.342895	-0.36361	-0.113836	-0.230542	-0.472914	0.384623	-0.0282435
RCSGSSC	GRAVEL, SAND, SILT AND CLAY						RCSLATM- Posterior Median	-0.269338	-0.244516	-0.184285	-0.262408	-0.183328	-0.318897	-0.619578	0.0231572	-0.345964	-0.12409	-0.483842	-0.179344	-0.159459	-0.210238	-0.160338	-0.221832	-0.201982	-0.343802	-0.357559	-0.121602	-0.219268	-0.460754	0.393649	-0.0499592
RCSLATM	MAFIC LAVA AND MAFIC TUFF						RCSLATM - 2.5 Credible Intervle	-1.22617	-1.11769	-1.12232	-1.21631	-1.11365	-1.20462	-1.38946	-0.734478	-1.22772	-0.868649	-1.1459	-1.15729	-1.09633	-1.14904	-0.922651	-0.918994	-1.15989	-1.05954	-1.19738	-0.961621	-1.11382	-1.22631	-0.439169	-0.859874
RCSLATU	LAVA AND TUFF						RCSLATM -97.5 Credeble Interval	0.667729	0.634703	0.73006	0.656465	0.783151	0.60149	0.159924	0.79633	0.540132	0.673281	0.200932	0.744725	0.726862	0.731339	0.615898	0.500825	0.677043	0.38457	0.422618	0.731358	0.692111	0.251261	1.2382	0.83746
RCSLMAS	LIMESTONE, ARGILLACEOUS ROCKS AND SUBORDINATE SANDSTONE, INTERBEDDED							RCSLATU- Posterior Mean	0.000462814	0.0548858	-0.0190275	0.0661207	-0.0652526	-0.361039	0.285504	-0.0987618	0.149065	-0.232081	0.0582053	0.0844165	0.0372457	0.0853801	0.0248616	0.0295751	-0.089719	-0.110434	0.13934	0.0226347	-0.219738	0.637799	0.224933
RCSLMCM	LIMESTONE, MUDSTONE AND CALCAREOUS MUDSTONE							RCSLATU- Posterior Median	0.0089234	0.0689787	-0.00875692	0.0711378	-0.0657006	-0.366299	0.276507	-0.0928077	0.12918	-0.23065	0.073821	0.0931922	0.0429909	0.0931784	0.0313705	0.0513146	-0.0907163	-0.10435	0.131897	0.0340027	-0.207955	0.646935	0.203345
RCSLMCS	LIMESTONE AND CALCAREOUS SANDSTONE							RCSLATU - 2.5 Credible Intervle	-0.864411	-0.869085	-0.963078	-0.860226	-0.951374	-1.13629	-0.481289	-0.97445	-0.615404	-0.892687	-0.904098	-0.842787	-0.895839	-0.669419	-0.665713	-0.906593	-0.806172	-0.944191	-0.708386	-0.860645	-0.973023	-0.185976	-0.606613
RCSLMST	LIMESTONE							RCSLATU -97.5 Credeble Interval	0.88782	0.983181	0.909449	1.03622	0.85683	0.413089	1.04951	0.79329	0.926397	0.454082	0.997704	0.979874	0.984461	0.86904	0.753947	0.930161	0.637714	0.675773	0.984489	0.945271	0.504403	1.49136	1.09064
RCSLSMD	LIMESTONE AND MUDSTONE, INTERBEDDED								RCSLMAS- Posterior Mean	0.674197	0.600283	0.685432	0.554058	0.258271	0.904815	0.520549	0.768376	0.387229	0.677516	0.703727	0.656557	0.704691	0.644172	0.648886	0.529592	0.508877	0.758651	0.641946	0.399573	1.25711	0.844244
RCSLSSA	LIMESTONE WITH SUBORDINATE SANDSTONE AND ARGILLACEOUS ROCKS								RCSLMAS- Posterior Median	0.68829	0.610554	0.690449	0.55361	0.253012	0.895818	0.526503	0.74849	0.388661	0.693132	0.712503	0.662302	0.712489	0.650681	0.670626	0.528595	0.514961	0.751208	0.653314	0.411356	1.26625	0.822656
RCSLSSM	LIMESTONE, SANDSTONE, SILTSTONE AND MUDSTONE								RCSLMAS - 2.5 Credible Intervle	-0.249775	-0.343767	-0.240915	-0.332063	-0.516975	0.138022	-0.355139	0.00390695	-0.273376	-0.284787	-0.223476	-0.276528	-0.0501081	-0.0464023	-0.287282	-0.186861	-0.32488	-0.0890748	-0.241334	-0.353712	0.433335	0.0126979
RCSMDSC	MUDSTONE, SANDSTONE AND CONGLOMERATE								RCSLMAS -97.5 Credeble Interval	1.60249	1.52876	1.65553	1.47614	1.0324	1.66882	1.4126	1.54571	1.07339	1.61702	1.59918	1.60377	1.48835	1.37326	1.54947	1.25702	1.29508	1.6038	1.56458	1.12371	2.11067	1.70995
RCSMDSL	MUDSTONE, SANDSTONE AND LIMESTONE									RCSLMCM- Posterior Mean	-0.473423	-0.388274	-0.519648	-0.815435	-0.168891	-0.553157	-0.30533	-0.686477	-0.39619	-0.369979	-0.417149	-0.369015	-0.429534	-0.42482	-0.544114	-0.564829	-0.315055	-0.43176	-0.674133	0.183404	-0.229462
RCSMDSS	MUDSTONE, SILTSTONE AND SANDSTONE									RCSLMCM- Posterior Median	-0.463152	-0.383257	-0.520096	-0.820694	-0.177888	-0.547203	-0.325216	-0.685045	-0.380574	-0.361203	-0.411404	-0.361217	-0.423025	-0.403081	-0.545111	-0.558745	-0.322498	-0.420392	-0.66235	0.192539	-0.25105
RCSMFIR	MAFIC IGNEOUS-ROCK									RCSLMCM - 2.5 Credible Intervle	-1.41747	-1.31462	-1.40577	-1.59068	-0.935684	-1.42885	-1.0698	-1.34708	-1.35849	-1.29718	-1.35023	-1.12381	-1.12011	-1.36099	-1.26057	-1.39859	-1.16278	-1.31504	-1.42742	-0.640371	-1.06101
RCSMFLAVA	MAFIC LAVA									RCSLMCM -97.5 Credeble Interval	0.455054	0.581824	0.402435	-0.0413066	0.59511	0.338895	0.472002	-0.000312742	0.543309	0.525479	0.530066	0.414645	0.299552	0.475766	0.183318	0.221378	0.530094	0.490876	0.050008	1.03697	0.63624
RCSMFTUF	MAFIC TUFF										RCSLMCS- Posterior Mean	-0.0799974	-0.211371	-0.507158	0.139386	-0.24488	0.00294707	-0.3782	-0.0879128	-0.0617016	-0.108872	-0.060738	-0.121257	-0.116543	-0.235837	-0.256552	-0.00677781	-0.123483	-0.365856	0.491681	0.0788146
RCSMSCI	MUDSTONE, SILTSTONE, SANDSTONE, COAL, IRONSTONE AND FERRICRETE										RCSLMCS- Posterior Median	-0.0749803	-0.211819	-0.512417	0.130389	-0.238926	-0.0169385	-0.376768	-0.0722971	-0.0529259	-0.103127	-0.0529397	-0.114748	-0.0948035	-0.236834	-0.250468	-0.0142209	-0.112115	-0.354073	0.500816	0.057227
RCSMSLS	MUDSTONE, SILTSTONE, LIMESTONE AND SANDSTONE										RCSLMCS - 2.5 Credible Intervle	-1.00634	-1.09749	-1.2824	-0.627407	-1.12057	-0.761522	-1.03881	-1.05022	-0.988905	-1.04196	-0.815537	-0.811831	-1.05271	-0.95229	-1.09031	-0.854504	-1.00676	-1.11914	-0.332094	-0.752731
RCSSARL	SANDSTONE WITH SUBORDINATE ARGILLACEOUS ROCKS AND LIMESTONE										RCSLMCS -97.5 Credeble Interval	0.890101	0.710712	0.266971	0.903387	0.647172	0.780279	0.307964	0.851586	0.833756	0.838343	0.722922	0.607829	0.784043	0.491595	0.529655	0.838371	0.799153	0.358285	1.34524	0.944517
RCSSCON	SANDSTONE AND CONGLOMERATE, INTERBEDDED											RCSLMST- Posterior Mean	-0.124512	-0.420298	0.226245	-0.158021	0.0898063	-0.29134	-0.00105366	0.0251576	-0.0220132	0.0261212	-0.0343973	-0.0296838	-0.148978	-0.169693	0.0800814	-0.0366242	-0.278997	0.57854	0.165674
RCSSDSL	SANDSTONE AND SILTSTONE, INTERBEDDED											RCSLMST- Posterior Median	-0.12496	-0.425558	0.217248	-0.152067	0.0699207	-0.289909	0.0145621	0.0339333	-0.016268	0.0339195	-0.0278884	-0.0079443	-0.149975	-0.163609	0.0726383	-0.0252562	-0.267214	0.587676	0.144086
RCSSDSM	SANDSTONE, SILTSTONE AND MUDSTONE											RCSLMST - 2.5 Credible Intervle	-1.01063	-1.19555	-0.540548	-1.03371	-0.674663	-0.951946	-0.963356	-0.902046	-0.955097	-0.728678	-0.724972	-0.965852	-0.865431	-1.00345	-0.767645	-0.919903	-1.03228	-0.245234	-0.665872
RCSSISDM	SILTSTONE AND SANDSTONE WITH SUBORDINATE MUDSTONE											RCSLMST -97.5 Credeble Interval	0.797571	0.35383	0.990246	0.734031	0.867138	0.394824	0.938445	0.920615	0.925203	0.809781	0.694689	0.870902	0.578455	0.616514	0.925231	0.886012	0.445144	1.4321	1.03138
RCSSLAR	SANDSTONE, LIMESTONE AND ARGILLACEOUS ROCKS												RCSLSMD- Posterior Mean	-0.080774	0.565769	0.181504	0.429331	0.0481841	0.338471	0.364682	0.317511	0.365646	0.305127	0.309841	0.190546	0.169832	0.419606	0.3029	0.0605278	0.918065	0.505198
RCSSSCL	SAND, SILT AND CLAY												RCSLSMD - Posterior Median	-0.0860332	0.556773	0.187458	0.409445	0.0496156	0.354087	0.373458	0.323256	0.373444	0.311636	0.33158	0.189549	0.175916	0.412163	0.314268	0.0723104	0.9272	0.483611
RCSSTMD	SANDSTONE AND MUDSTONE												RCSLSMD - 2.5 Credible Intervle	-0.856021	-0.201024	-0.694184	-0.335138	-0.612422	-0.623832	-0.562521	-0.615573	-0.389153	-0.385448	-0.626328	-0.525907	-0.663926	-0.42812	-0.580379	-0.692758	0.09429	-0.326347
													RCSLSMD -97.5 Credeble Interval	0.693354	1.32977	1.07356	1.20666	0.734348	1.27797	1.26014	1.26473	1.14931	1.03421	1.21043	0.917979	0.956039	1.26476	1.22554	0.784669	1.77163	1.3709
														RCSLSSA- Posterior Mean	0.97406	0.589794	0.837621	0.456475	0.746761	0.772972	0.725802	0.773936	0.713418	0.718131	0.598837	0.578122	0.827896	0.711191	0.468818	1.32636	0.913489
														RCSLSSA - Posterior Median	0.965063	0.595748	0.817736	0.457906	0.762377	0.781748	0.731547	0.781734	0.719927	0.739871	0.59784	0.584206	0.820453	0.722559	0.480601	1.33549	0.891901
														RCSLSSA - 2.5 Credible Intervle	0.207267	-0.285894	0.0731521	-0.204131	-0.215542	-0.154231	-0.207283	0.0191371	0.0228428	-0.218037	-0.117616	-0.255635	-0.0198297	-0.172089	-0.284467	0.50258	0.081943
														RCSLSSA -97.5 Credeble Interval	1.73806	1.48185	1.61495	1.14264	1.68626	1.66843	1.67302	1.5576	1.4425	1.61872	1.32627	1.36433	1.67305	1.63383	1.19296	2.17992	1.77919
															RCSLSSM- Posterior Mean	-0.438201	-0.190374	-0.57152	-0.281234	-0.255023	-0.302193	-0.254059	-0.314577	-0.309864	-0.429158	-0.449873	-0.200099	-0.316804	-0.559177	0.29836	-0.114506
															RCSLSSM - Posterior Median	-0.432247	-0.210259	-0.570089	-0.265618	-0.246247	-0.296448	-0.246261	-0.308068	-0.288124	-0.430155	-0.443789	-0.207542	-0.305436	-0.547394	0.307495	-0.136094
															RCSLSSM - 2.5 Credible Intervle	-1.31389	-0.954843	-1.23213	-1.24354	-1.18223	-1.23528	-1.00886	-1.00515	-1.24603	-1.14561	-1.28363	-1.04782	-1.20008	-1.31246	-0.525415	-0.946052
															RCSLSSM -97.5 Credeble Interval	0.453851	0.586958	0.114643	0.658265	0.640435	0.645022	0.529601	0.414508	0.590722	0.298274	0.336334	0.64505	0.605832	0.164964	1.15192	0.751196
																RCSMDSC- Posterior Mean	0.391343	0.0101964	0.300483	0.326694	0.279524	0.327658	0.267139	0.271853	0.152559	0.131844	0.381618	0.264913	0.0225402	0.880077	0.467211
																RCSMDSC - Posterior Median	0.371457	0.0116279	0.316099	0.33547	0.285269	0.335456	0.273648	0.293592	0.151562	0.137928	0.374175	0.276281	0.0343227	0.889212	0.445623
																RCSMDSC - 2.5 Credible Intervle	-0.373126	-0.650409	-0.66182	-0.600509	-0.653561	-0.427141	-0.423435	-0.664315	-0.563894	-0.701913	-0.466108	-0.618367	-0.730746	0.0563023	-0.364335
																RCSMDSC -97.5 Credeble Interval	1.16868	0.69636	1.23998	1.22215	1.22674	1.11132	0.996225	1.17244	0.879991	0.918051	1.22677	1.18755	0.746681	1.73364	1.33291
																	RCSMDSL- Posterior Mean	-0.494582	-0.204296	-0.178085	-0.225255	-0.177121	-0.237639	-0.232926	-0.35222	-0.372935	-0.123161	-0.239866	-0.482239	0.375298	-0.0375683
																	RCSMDSL - Posterior Median	-0.493151	-0.18868	-0.169309	-0.21951	-0.169323	-0.23113	-0.211186	-0.353217	-0.366851	-0.130604	-0.228498	-0.470456	0.384434	-0.0591559
																	RCSMDSL - 2.5 Credible Intervle	-1.15519	-1.1666	-1.10529	-1.15834	-0.93192	-0.928214	-1.16909	-1.06867	-1.20669	-0.970887	-1.12315	-1.23552	-0.448477	-0.869114
																	RCSMDSL -97.5 Credeble Interval	0.191581	0.735203	0.717373	0.72196	0.606539	0.491447	0.66766	0.375213	0.413272	0.721988	0.68277	0.241902	1.22886	0.828134
																		RCSMDSS- Posterior Mean	0.365492	0.391703	0.344533	0.392667	0.332149	0.336862	0.217568	0.196853	0.446627	0.329922	0.0875493	0.945086	0.53222
																		RCSMDSS - Posterior Median	0.381108	0.400479	0.350278	0.400465	0.338658	0.358602	0.216571	0.202937	0.439184	0.34129	0.0993318	0.954222	0.510632
																		RCSMDSS - 2.5 Credible Intervle	-0.596811	-0.5355	-0.588552	-0.362132	-0.358426	-0.599306	-0.498885	-0.636904	-0.401099	-0.553358	-0.665736	0.121311	-0.299326
																		RCSMDSS -97.5 Credeble Interval	1.30499	1.28716	1.29175	1.17633	1.06123	1.23745	0.945001	0.98306	1.29178	1.25256	0.81169	1.79865	1.39792
																			RCSMFIR- Posterior Mean	0.559441	0.51227	0.560404	0.499886	0.504599	0.385305	0.364591	0.614365	0.497659	0.255286	1.11282	0.699957
																			RCSMFIR - Posterior Median	0.568216	0.518015	0.568203	0.506395	0.526339	0.384308	0.370674	0.606921	0.509027	0.267069	1.12196	0.678369
																			RCSMFIR - 2.5 Credible Intervle	-0.367763	-0.420814	-0.194395	-0.190689	-0.431569	-0.331148	-0.469167	-0.233361	-0.38562	-0.497999	0.289049	-0.131589
																			RCSMFIR -97.5 Credeble Interval	1.4549	1.45949	1.34406	1.22897	1.40518	1.11274	1.1508	1.45951	1.4203	0.979427	1.96639	1.56566
																				RCSMFLAVA- Posterior Mean	-0.41085	-0.362716	-0.423234	-0.418521	-0.537815	-0.558529	-0.308756	-0.425461	-0.667834	0.189704	-0.223163
																				RCSMFLAVA - Posterior Median	-0.405105	-0.354917	-0.416725	-0.396781	-0.538812	-0.552446	-0.316199	-0.414093	-0.656051	0.198839	-0.244751
																				RCSMFLAVA - 2.5 Credible Intervle	-1.34393	-1.11751	-1.11381	-1.35469	-1.25427	-1.39229	-1.15648	-1.30874	-1.42112	-0.634071	-1.05471
																				RCSMFLAVA -97.5 Credeble Interval	0.536366	0.420944	0.305852	0.482065	0.189618	0.227677	0.536394	0.497175	0.0563073	1.04327	0.642539
																					RCSMFTUF- Posterior Mean	0.982357	0.921838	0.926552	0.807258	0.786543	1.03632	0.919611	0.677239	1.53478	1.12191
																					RCSMFTUF - Posterior Median	0.990155	0.928347	0.948291	0.80626	0.792627	1.02887	0.930979	0.689022	1.54391	1.10032
																					RCSMFTUF - 2.5 Credible Intervle	0.227558	0.231264	-0.00961643	0.0908044	-0.0472144	0.188591	0.0363322	-0.0760467	0.711001	0.290364
																					RCSMFTUF -97.5 Credeble Interval	1.76602	1.65092	1.82714	1.53469	1.57275	1.88147	1.84225	1.40138	2.38834	1.98761
																						RCSMSCI- Posterior Mean	0.296639	0.301352	0.182058	0.161343	0.411117	0.294412	0.0520392	0.909576	0.49671
																						RCSMSCI - Posterior Median	0.303147	0.323092	0.181061	0.167427	0.403674	0.30578	0.0638218	0.918711	0.475122
																						RCSMSCI - 2.5 Credible Intervle	-0.393936	-0.634816	-0.534395	-0.672414	-0.436609	-0.588868	-0.701246	0.0858014	-0.334836
																						RCSMSCI -97.5 Credeble Interval	1.02572	1.20194	0.90949	0.94755	1.25627	1.21705	0.77618	1.76314	1.36241
																							RCSMSLS- Posterior Mean	-0.198094	-0.317388	-0.338102	-0.0883284	-0.205034	-0.447406	0.410131	-0.00273592
																							RCSMSLS - Posterior Median	-0.176354	-0.318385	-0.332018	-0.0957714	-0.193666	-0.435624	0.419266	-0.0243235
																							RCSMSLS - 2.5 Credible Intervle	-1.13426	-1.03384	-1.17186	-0.936054	-1.08831	-1.20069	-0.413644	-0.834282
																							RCSMSLS -97.5 Credeble Interval	0.702492	0.410045	0.448104	0.756821	0.717603	0.276734	1.26369	0.862967
																								RCSSARL- Posterior Mean	-0.492724	-0.513439	-0.263665	-0.380371	-0.622743	0.234794	-0.178073
																								RCSSARL - Posterior Median	-0.493722	-0.507355	-0.271108	-0.369003	-0.61096	0.243929	-0.19966
																								RCSSARL - 2.5 Credible Intervle	-1.20918	-1.3472	-1.11139	-1.26365	-1.37603	-0.588981	-1.00962
																								RCSSARL -97.5 Credeble Interval	0.234708	0.272768	0.581484	0.542266	0.101398	1.08836	0.68763
																									RCSSCON- Posterior Mean	-0.0783344	0.17144	0.054734	-0.187638	0.669899	0.257032
																									RCSSCON - Posterior Median	-0.0722504	0.163997	0.066102	-0.175856	0.679034	0.235444
																									RCSSCON - 2.5 Credible Intervle	-0.912092	-0.676286	-0.828545	-0.940924	-0.153876	-0.574514
																									RCSSCON -97.5 Credeble Interval	0.707872	1.01659	0.97737	0.536502	1.52346	1.12273
																										RCSSDSL- Posterior Mean	0.548857	0.432151	0.189779	1.04732	0.634449
																										RCSSDSL - Posterior Median	0.541414	0.443519	0.201561	1.05645	0.612862
																										RCSSDSL - 2.5 Credible Intervle	-0.298869	-0.451128	-0.563507	0.223541	-0.197097
																										RCSSDSL -97.5 Credeble Interval	1.39401	1.35479	0.91392	1.90088	1.50015
																											RCSSDSM- Posterior Mean	-0.0404818	-0.282854	0.574683	0.161816
																											RCSSDSM - Posterior Median	-0.0291138	-0.271072	0.583818	0.140229
																											RCSSDSM - 2.5 Credible Intervle	-0.923761	-1.03614	-0.249092	-0.669729
																											RCSSDSM -97.5 Credeble Interval	0.882155	0.441287	1.42825	1.02752
																												RCSSISDM- Posterior Mean	-0.168247	0.689291	0.276424
																												RCSSISDM - Posterior Median	-0.156464	0.698426	0.254836
																												RCSSISDM - 2.5 Credible Intervle	-0.921532	-0.134484	-0.555122
																												RCSSISDM -97.5 Credeble Interval	0.555894	1.54285	1.14213
																													RCSSLAR- Posterior Mean	0.673705	0.260838
																													RCSSLAR - Posterior Median	0.68284	0.239251
																													RCSSLAR - 2.5 Credible Intervle	-0.15007	-0.570707
																													RCSSLAR -97.5 Credeble Interval	1.52727	1.12654
																														RCSSSCL- Posterior Mean	-0.290666
																														RCSSSCL - Posterior Median	-0.312254
																														RCSSSCL - 2.5 Credible Intervle	-1.12221
																														RCSSSCL -97.5 Credeble Interval	0.575036

## Sheet: Table S4
Land Cover	LCMBlWd	LCMBog	LCMCalcGrss	LCMConWd	LCMFnMshSw	LCMFrshWtr	LCMHeather	LCMHeatherGrss	LCMImpGrss	LCMInLdRk	LCMNuGrss	LCMSltMsh	LCMSuburban	LCMSupLitSed	LCMUrban
LCMArable- Posterior Mean	-0.296533	0.0913754	-0.146827	0.0496739	-0.212647	0.207976	0.0224083	-0.281811	-0.44121	-0.0952433	0.00575361	-0.0597709	-0.150056	-0.187972	-0.237626
LCMArable - Posterior Median	-0.292852	0.0912327	-0.154013	0.0419151	-0.219319	0.201747	0.0200853	-0.284263	-0.438858	-0.0966118	0.0131766	-0.0688316	-0.151709	-0.193293	-0.232699
LCMArable - 2.5 Credible Intervle	-0.579733	-0.599046	-0.820862	-0.559449	-0.93877	-0.362363	-0.670958	-0.939823	-0.686094	-0.849594	-0.580652	-0.698343	-0.512711	-0.939649	-0.874936
LCMArable - 97.5 Credible Intervle	-0.0244161	0.80861	0.53268	0.66406	0.511657	0.807998	0.741293	0.413326	-0.21886	0.646498	0.566225	0.605481	0.201513	0.560692	0.42764
	LCMBlWd- Posterior Mean	0.387908	0.149706	0.346207	0.0838856	0.504509	0.318941	0.0147221	-0.144677	0.20129	0.302287	0.236762	0.146477	0.108561	0.0589075
	LCMBlWd - Posterior Median	0.385571	0.144755	0.343186	0.080684	0.49863	0.314785	0.013731	-0.14461	0.19692	0.305311	0.231492	0.14047	0.100394	0.0542226
	LCMBlWd - 2.5 Credible Intervle	-0.289444	-0.53682	-0.258405	-0.608853	-0.0618997	-0.399325	-0.661259	-0.371975	-0.562467	-0.270217	-0.409731	-0.187815	-0.601743	-0.560185
	LCMBlWd - 97.5 Credible Intervle	1.08524	0.812816	0.97157	0.792111	1.08158	1.01435	0.707532	0.0805152	0.941021	0.891587	0.910049	0.506369	0.876799	0.700739
		LCMBog- Posterior Mean	-0.238202	-0.0417015	-0.304023	0.116601	-0.0689671	-0.373186	-0.532586	-0.186619	-0.0856218	-0.151146	-0.241431	-0.279347	-0.329001
		LCMBog - Posterior Median	-0.252744	-0.0420854	-0.300099	0.116272	-0.0625674	-0.386262	-0.528871	-0.182943	-0.0818487	-0.1601	-0.239504	-0.28204	-0.324498
		LCMBog - 2.5 Credible Intervle	-1.09751	-0.860616	-1.17737	-0.701937	-0.931258	-1.24893	-1.21602	-1.13373	-0.917701	-1.04721	-0.986331	-1.18725	-1.18318
		LCMBog - 97.5 Credible Intervle	0.653976	0.781305	0.584954	0.959249	0.805173	0.479996	0.130761	0.734553	0.715417	0.76237	0.492321	0.634048	0.555459
			LCMCalcGrss- Posterior Mean	0.196501	-0.0658206	0.354803	0.169235	-0.134984	-0.294383	0.0515835	0.15258	0.0870559	-0.0032289	-0.0411449	-0.0907988
			LCMCalcGrss - Posterior Median	0.194302	-0.0556536	0.355144	0.166477	-0.121552	-0.282281	0.0528348	0.150801	0.0793964	-6.60231e-06	-0.0370991	-0.0882604
			LCMCalcGrss - 2.5 Credible Intervle	-0.618549	-0.956718	-0.457796	-0.726224	-1.015	-0.964318	-0.855123	-0.662963	-0.7307	-0.719529	-0.946316	-0.969672
			LCMCalcGrss - 97.5 Credible Intervle	1.04028	0.810479	1.18302	1.07688	0.742655	0.355993	0.977456	0.970185	1.00564	0.708996	0.883788	0.740713
				LCMConWd- Posterior Mean	-0.262321	0.158302	-0.0272656	-0.331485	-0.490884	-0.144917	-0.0439203	-0.109445	-0.19973	-0.237646	-0.2873
				LCMConWd - Posterior Median	-0.254741	0.159732	-0.0146559	-0.326792	-0.483191	-0.143709	-0.0344812	-0.105741	-0.202036	-0.238582	-0.285078
KEY				LCMConWd - 2.5 Credible Intervle	-1.14356	-0.612946	-0.882591	-1.16856	-1.09996	-1.03634	-0.826805	-0.935905	-0.860523	-1.10639	-1.11464
LCMArable	Arable and Horticulture			LCMConWd - 97.5 Credible Intervle	0.594793	0.920119	0.808837	0.493554	0.0895934	0.730678	0.740368	0.747335	0.435934	0.672142	0.505073
LCMBlWd	Broadleaved woodland				LCMFnMshSw- Posterior Mean	0.420623	0.235056	-0.0691635	-0.228563	0.117404	0.218401	0.152877	0.0625917	0.0246757	-0.0249782
LCMBog	Bog				LCMFnMshSw - Posterior Median	0.41024	0.231965	-0.0627103	-0.221911	0.125998	0.21077	0.15197	0.0615808	0.0349356	-0.0274501
LCMCalcGrss	Calcareous Grassland				LCMFnMshSw - 2.5 Credible Intervle	-0.439761	-0.673977	-0.980249	-0.943131	-0.815931	-0.658634	-0.730881	-0.699747	-0.895427	-0.923228
LCMConWd	Coniferous Woodland				LCMFnMshSw - 97.5 Credible Intervle	1.2377	1.13562	0.845263	0.463431	1.07401	1.09552	1.04468	0.80328	0.978939	0.87611
LCMFnMshSw	Fen, Marsh and Swamp					LCMFrshWtr- Posterior Mean	-0.185568	-0.489787	-0.649186	-0.303219	-0.202222	-0.267747	-0.358032	-0.395948	-0.445602
LCMFrshWtr	Freshwater					LCMFrshWtr - Posterior Median	-0.176838	-0.477655	-0.644449	-0.303813	-0.203812	-0.256565	-0.3475	-0.391846	-0.442874
LCMHeather	Heather					LCMFrshWtr - 2.5 Credible Intervle	-1.01865	-1.32797	-1.21854	-1.17569	-0.960309	-1.09271	-0.975884	-1.23633	-1.24946
LCMHeatherGrss	Heather grassland					LCMFrshWtr - 97.5 Credible Intervle	0.620033	0.321518	-0.107932	0.551799	0.551262	0.527217	0.247221	0.451027	0.339806
LCMImpGrss	Improved Grassland						LCMHeather- Posterior Mean	-0.304219	-0.463619	-0.117652	-0.0166547	-0.0821793	-0.172464	-0.21038	-0.260034
LCMInLdRk	Inland Rock						LCMHeather - Posterior Median	-0.319915	-0.460455	-0.10879	-0.0355357	-0.0823974	-0.162769	-0.225945	-0.262633
LCMNuGrss	Neutral Grassland						LCMHeather - 2.5 Credible Intervle	-1.16982	-1.16395	-1.04891	-0.822355	-0.971734	-0.913625	-1.10367	-1.17233
LCMSltMsh	Saltmarsh						LCMHeather - 97.5 Credible Intervle	0.567839	0.235904	0.797856	0.820166	0.798184	0.568734	0.744278	0.600585
LCMSuburban	Suburban							LCMHeatherGrss- Posterior Mean	-0.159399	0.186568	0.287565	0.22204	0.131755	0.0938392	0.0441854
LCMSupLitSed	Supralittoral Sediment							LCMHeatherGrss - Posterior Median	-0.157762	0.200099	0.281754	0.218214	0.138611	0.0902109	0.0359859
LCMUrban	Urban							LCMHeatherGrss - 2.5 Credible Intervle	-0.827898	-0.702862	-0.515557	-0.633967	-0.561267	-0.778292	-0.801263
								LCMHeatherGrss - 97.5 Credible Intervle	0.516909	1.07534	1.11749	1.10291	0.822289	0.992301	0.903948
									LCMImpGrss- Posterior Mean	0.345967	0.446964	0.381439	0.291155	0.253239	0.203585
									LCMImpGrss - Posterior Median	0.337377	0.449372	0.379378	0.284486	0.248625	0.205125
									LCMImpGrss - 2.5 Credible Intervle	-0.389623	-0.107302	-0.24221	-0.0273659	-0.464192	-0.412134
									LCMImpGrss - 97.5 Credible Intervle	1.0853	1.00728	1.05276	0.612722	0.986886	0.823321
										LCMInLdRk- Posterior Mean	0.100997	0.0354724	-0.0548124	-0.0927284	-0.142382
										LCMInLdRk - Posterior Median	0.109341	0.0360406	-0.0511299	-0.0959828	-0.14827
										LCMInLdRk - 2.5 Credible Intervle	-0.746553	-0.880304	-0.838471	-1.00973	-1.04267
										LCMInLdRk - 97.5 Credible Intervle	0.976102	0.951165	0.71336	0.833806	0.744771
											LCMNuGrss- Posterior Mean	-0.0655246	-0.155809	-0.193725	-0.243379
											LCMNuGrss - Posterior Median	-0.0738222	-0.154084	-0.188409	-0.248125
											LCMNuGrss - 2.5 Credible Intervle	-0.868117	-0.774844	-1.06286	-1.06132
											LCMNuGrss - 97.5 Credible Intervle	0.760476	0.457724	0.669757	0.563866
												LCMSltMsh- Posterior Mean	-0.0902848	-0.128201	-0.177855
												LCMSltMsh - Posterior Median	-0.0853797	-0.127638	-0.181835
												LCMSltMsh - 2.5 Credible Intervle	-0.791678	-1.0549	-1.01927
												LCMSltMsh - 97.5 Credible Intervle	0.578507	0.745472	0.657424
													LCMSuburban- Posterior Mean	-0.037916	-0.0875699
													LCMSuburban - Posterior Median	-0.0496237	-0.0792825
													LCMSuburban - 2.5 Credible Intervle	-0.778779	-0.764353
													LCMSuburban - 97.5 Credible Intervle	0.723525	0.591117
														LCMSupLitSed- Posterior Mean	-0.0496539
														LCMSupLitSed - Posterior Median	-0.0485732
														LCMSupLitSed - 2.5 Credible Intervle	-0.941968
														LCMSupLitSed - 97.5 Credible Intervle	0.859055
